# Supplementary material for: Journey through the Decades: The Evolution in Treatment and Shared Decision Making for Locally Advanced Rectal Cancer
Source: Cancers (Basel). 2024 Aug 9;16(16):2807. doi: 10.3390/cancers16162807 (PMC11353159; doi:10.3390/cancers16162807)
Supplement: Supplementary file 1 [file cancers-16-02807-s001.zip]

Archive with 1 entries (1 files):
- cancers-3128774-supplementary.pdf
